# Supplementary material for: The Identification of Differentially Expressed Genes Showing Aberrant Methylation Patterns in Pheochromocytoma by Integrated Bioinformatics Analysis
Source: Front Genet. 2019 Nov 15;10:1181. doi: 10.3389/fgene.2019.01181 (PMC6873930; doi:10.3389/fgene.2019.01181)
Supplement: Supplementary Table 1 — Biochemical level of patients. [file Table_1.xlsx]

## Sheet: 瑞金
length	width	height	tumor volume	K-pre	Na-pre	K-post	Na-post
7.5	5	3	112.5	4.32	135	3.7	141
5	4	2	40	3.81	140	3.5	137
5.5	5.5	4	121	4.22	139	3.56	139
3.5	3	2.5	26.25	3.7	140	2.93	133
3.6	2.6	2.5	23.4	4.12	139	3.47	135
6.5	6	3.5	136.5	4.31	140	3.53	136
3.3	2	1	6.6	4.32	143	3.54	141
2	2	2	8	3.72	138	2.98	140
3	2	1	6	3.64	144	3.51	136
6	6	5	180	3.51	144	3.99	141
6.5	5.3	3.6	124.02	3.89	143	3.39	135
6.5	6.5	4.5	190.125	3.81	140	3.37	131
5	5	2	50	3.68	140	3.38	142
4.5	4	2.8	50.4	4.1	140	3.42	140
2.5	2.5	1	6.25	3.89	141	3.5	139
4	3.5	3	42	3.81	140	3.78	133
4	3.5	3	42	3.98	139	3.41	139
2.8	2.5	2	14	4.42	141	3.95	143
5	3.5	2.5	43.75	4.3	139	3.36	140
6	6	2.5	90	4.29	141	3.8	137
3.5	3	2	21	3.57	141	3.44	138
2	1.5	0.6	1.8	4	141	3.82	139
1.8	1.5	1.5	4.05	4.31	140	3.94	141
5.5	3.8	1.5	31.35	3.95	136	3.98	136
5.5	5	3	82.5	3.86	139	4.65	135
5.5	5.5	5	151.25	4.28	143	3.75	141
5	4	4	80	3.83	137	3.99	140
5	5	3	75	4.04	142	3.97	140
5	4	4	80	4.13	143	4.54	139
4	3.5	1.5	21	3.99	141	3.78	141
3	3	2	18	4.05	141	3.33	141
4.5	4.5	3	60.75	3.79	142	3.56	143
3.2	3	3	28.8	4.23	140	3.5	140
4.5	4.5	3	60.75	3.79	142	3.56	143
4	3	2.5	30	4.16	145	3.23	134
3.3	3	2.5	24.75	3.46	141	3.88	142
4	3.5	3	42	4.45	142	3.84	141
8	7	5	280	3.5	141	3.57	141
6.5	6	5	195	4.22	140	3.83	142
5.5	3.5	3.5	67.375	3.48	142	3.43	143
2.5	2	1	5	4.11	138	3.49	138
5	3.5	2.5	43.75	4.36	139	3.9	142
6	5	4	120	3.97	137	3.71	139
4	2.5	2.5	25	3.95	137	3.83	132
5	1	0.2	1	4.03	140	3.71	136
4	2.5	0.8	8	3.92	138	3.56	139
4.2	3.5	3	44.1	3.65	144	3.79	145
6	5	2.5	75	4.3	144	3.64	139
4	4	3.5	56	3.91	140	3.99	141
5	4.5	3	67.5	4.36	141	3.81	129
7	3.5	2.5	61.25	4.11	142	3.45	147
8	6	1.8	86.4	4.1	142	3.95	142
10	7	3.8	266	4.13	143	4.19	140
7	5	4	140	4.06	138	3.64	135
5.2	4	4	83.2	4.54	140	4.17	142
4	3	3	36	3.64	140	3.24	140
4	3.5	2	28	3.9	143	3.7	143
5	4	3.5	70	3.34	138	2.73	143
3	2	2	12	4.21	143	3.93	140
6.5	4.5	4.2	122.85	4.28	140	3.74	135
7	5	4.5	157.5	4.02	142	4.23	135
3	2.5	2	15	4.23	140	3.88	133
3	2.5	2	15	4.25	140	3.75	138
4	3	2	24	3.39	144	3.16	143
4	3	2	24	3.78	138	3.77	132
5.5	4.5	4	99	3.8	141	3.42	140
4.5	4	3.2	57.6	3.38	142	4.11	138
3.5	3	1.5	15.75	3.94	143	3.71	136
6	5.5	3.5	115.5	3.69	141	3.81	138
3.5	2.5	2	17.5	4.06	140	3.68	138
4.5	3	1.5	20.25	3.84	139	3.37	138
3	2	2	12	4.33	142	4.08	134
3	2.7	2.7	21.87	3.93	139	3.62	137
6	2.5	2	30	4.29	138	3.5	141
7.5	6	6	270	4.14	139	3.18	135
5.5	4	2.5	55	4.21	142	3.55	142
4	4	3	48	4.13	141	4.14	141
6.5	4.5	4	117	4.66	140	3.54	137
7	4	2.5	70	3.79	140	3.94	143
4	3	2.5	30	3.48	140	3.49	135
6	5	2	60	4.11	137	3.73	137
3	2.5	2	15	4.03	140	4.12	136
3.2	3	1	9.6	3.73	139	4.03	136
4	4	2.5	40	4.04	140	3.65	142
12	10	4	480	4.28	141	3.6	144
7	6	5.5	231	4.16	141	3.43	139
4.5	4.5	3.3	66.825	3.52	139	3.58	130
15	12	8	1440	4.49	141	3.96	140
6.5	5	5	162.5	3.26	134	3.58	138
4	3	2	24	4.62	144	4.01	134
3	3	2.5	22.5	4.15	143	3.15	140
8.9	6.5	6	347.1	3.85	140	2.8	134
4	3.5	2	28	3.99	139	3.3	139
4.5	3	1.5	20.25	4.13	142	4.12	133
3	3	2.5	22.5	4.29	146	3.81	138
4	4	3	48	4	140	3.86	134
5	4	2.2	44	4.52	137	3.98	134
7	4	2	56	3.92	141	3.64	137
7.5	3.5	3.5	91.875	3.91	140	3.31	136
3	2.5	1.5	11.25	3.56	140	3.25	134
2	2	1.5	6	3.97	137	3.6	131
2.5	0.8	0.2	0.4	3.87	139	3.51	134
3.5	2.5	2.5	21.875	3.77	142	3.5	139
4.5	3	2	27	4.24	137	3.66	137
4	3	3	36	3.81	141	3.35	140
5.5	4.5	4	99	4.1	146	3.38	139
6.5	5.2	3.5	118.3	4.1	141	3.25	143
4.5	3	2	27	3.93	144	3.76	140
5	3.5	2.5	43.75	3.95	140	3.31	136
4.5	3.5	3.2	50.4	3.82	140	3.18	135
6	4	3	72	3.75	139	3.11	140
3	3	2.5	22.5	4.31	139	3.29	141
3.9	2.4	1.7	15.912	4.01	143	3.82	139
4	3.5	3	42	3.97	141	3.71	135
11	8	5	440	4.25	136	3.67	136
2	2	1	4	3.97	141	3.28	126
6	3	2.5	45	3.49	142	3.73	136
4.5	4	3	54	3.54	140	3.46	138
5	4.2	1.7	35.7	4.02	139	3.46	137
4.5	3	2	27	3.65	141	3.16	135
5	4	3	60	3.84	141	3.87	139
3.2	3	2	19.2	3.49	142	3.38	136
3.8	3.5	2.5	33.25	4.18	140	3.45	139
8	6	3	144	4.34	130	4.34	130
6.5	6	4	156	3.96	139	3.34	136
5	4	3.2	64	3.72	142	3.74	139
6	5.5	3.5	115.5	3.69	141	3.81	138
6.5	5	2.5	81.25	3.71	138	3.54	134
4	3.5	3	42	4.16	139	3.38	145
14.5	10.5	5	761.25	3.59	142	4.16	136
4.5	4	4	72	4.73	143	3.92	129
6.4	4	3.5	89.6	4.31	140	3.88	136
4.2	3.5	3	44.1	3.87	139	3.01	134
7.5	5	3	112.5	3.83	139	3.18	140
4	2	2	16	3.91	139	4.01	134
5	4	2.5	50	3.69	140	3.4	138
4	？	？	#VALUE!	4.04	140	3.36	139	(deleted)
